# Supplementary material for: Cloning of the Human MORG1 Promoter: Differential Regulation by Hypoxia and Prolyl-Hydroxylase Inhibitors
Source: Genes (Basel). 2022 Feb 25;13(3):427. doi: 10.3390/genes13030427 (PMC8954370; doi:10.3390/genes13030427)
Supplement: Supplementary file 1 [file genes-13-00427-s001.zip]

Archive with 5 entries (4 files):
- genes-1568895-supplementary/
- genes-1568895-supplementary/Supplementary Figures.pptx
- genes-1568895-supplementary/Table S1.  Primers for EMSA assays.pdf
- genes-1568895-supplementary/Table S2. Putative Transcription factor binding site on the murine MORG1 promoter sequence..pdf
- genes-1568895-supplementary/Table S3. Putative Transcription factor binding site on the human MORG1 promoter sequence..pdf
